# Supplementary material for: Flow and On-Water Synthesis and Cancer Cell Cytotoxicity of Caffeic Acid Phenethyl Amide (CAPA) Derivatives
Source: Int J Mol Sci. 2024 Jul 24;25(15):8051. doi: 10.3390/ijms25158051 (PMC11312412; doi:10.3390/ijms25158051)
Supplement: Supplementary file 1 [file ijms-25-08051-s001.zip]

Archive with 1 entries (1 files):
- ijms-3099590-supplementary.pdf
